# Supplementary material for: Glycerol Valorization towards a Benzoxazine Derivative through a Milling and Microwave Sequential Strategy
Source: Molecules. 2022 Jan 19;27(3):632. doi: 10.3390/molecules27030632 (PMC8838984; doi:10.3390/molecules27030632)
Supplement: Supplementary file 1 [file molecules-27-00632-s001.zip]

Archive with 1 entries (1 files):
- molecules-1530409-supplementary.pdf
